# Supplementary material for: Dietary Data in the Malmö Offspring Study–Reproducibility, Method Comparison and Validation against Objective Biomarkers
Source: Nutrients. 2021 May 9;13(5):1579. doi: 10.3390/nu13051579 (PMC8150333; doi:10.3390/nu13051579)
Supplement: Supplementary file 1 [file nutrients-13-01579-s001.zip]

Archive with 1 entries (1 files):
- nutrients-1186160-supplementary.pdf
